# Supplementary material for: Association between Dairy Product Intake and Risk of Fracture among Adults: A Cohort Study from China Health and Nutrition Survey
Source: Nutrients. 2022 Apr 14;14(8):1632. doi: 10.3390/nu14081632 (PMC9027602; doi:10.3390/nu14081632)
Supplement: Supplementary file 1 [file nutrients-14-01632-s001.zip]

Archive with 1 entries (1 files):
- nutrients-1625948-supplementary.pdf
